# Supplementary material for: Structural Equation Modeling and Whole-Genome Scans Uncover Chromosome Regions and Enriched Pathways for Carcass and Meat Quality in Beef
Source: Front Genet. 2018 Nov 13;9:532. doi: 10.3389/fgene.2018.00532 (PMC6282042; doi:10.3389/fgene.2018.00532)
Supplement: TABLE S1 — Variance-covariance matrix of the observed phenotypes utilized to measure the latent variables carcass quality and meat quality in longissimus dorsi. MARB, marbling; FOR, fat over ribeye; QG, quality grade; JC, juiciness; TD, tenderness; CT, connective tissue. [file Table_1.XLSX]

## Sheet: supplTable1
	JC	TD	CT	MARB	FOR	QG
JC	0.999
TD	0.45	0.999
CT	0.389	0.865	0.999
MARB	0.231	0.281	0.243	0.999
FOR	0.099	0.121	0.104	0.3	0.999
QG	0.214	0.261	0.226	0.776	0.333	0.999
