# Supplementary material for: Structural Equation Modeling and Whole-Genome Scans Uncover Chromosome Regions and Enriched Pathways for Carcass and Meat Quality in Beef
Source: Front Genet. 2018 Nov 13;9:532. doi: 10.3389/fgene.2018.00532 (PMC6282042; doi:10.3389/fgene.2018.00532)
Supplement: TABLE S2 — The SE estimations for latent variables, regression and covariances in the final model. The latent variables carcass quality and meat quality were measured by the observed phenotypes: MARB, marbling; FOR, fat over ribeye; YG, yield grade, JC, juiciness; TD, tenderness; CT, connective tissue in longissimus dorsi muscle. [file Table_2.XLSX]

## Sheet: supplTable2
lavaan (0.5-23.1097) converged normally after 37 iterations
Number of observations						726
Estimator					ML	Robust
Minimum Function Test Statistic					11.749	11.538
Degrees of freedom					6	5.608
P-value (Chi-square)					0.068	0.059
Scaling correction factor						1.018
for the mean and variance adjusted correction
Latent Variables:
	Estimate	Std.Err	z-value	P(>|z|)	Std.lv	Std.all
MEAT QUALITY=~
JC	1	0.608	0.609
TD	1.217	0.173	7.04	0	0.74	0.741
CT	1.052	0.16	6.592	0	0.64	0.64
CARCASS QUALITY=~
MAR	1	0.914	0.915
FOR	0.429	0.055	7.87	0	0.393	0.393
QG	0.929	0.08	11.633	0	0.849	0.85
Regressions:
	Estimate	Std.Err	z-value	P(>|z|)	Std.lv	Std.all
MEAT QUALITY~
CARCASS QUALITY	0.276	0.044	6.243	0	0.415	0.415
Covariances:
	Estimate	Std.Err	z-value	P(>|z|)	Std.lv	Std.all
.TD~~.CT	0.391	0.073	5.378	0	0.391	0.76
.MAR~~.FOR	-0.059	0.039	-1.526	0.127	-0.059	-0.159
