# Supplementary material for: Structural Equation Modeling and Whole-Genome Scans Uncover Chromosome Regions and Enriched Pathways for Carcass and Meat Quality in Beef
Source: Front Genet. 2018 Nov 13;9:532. doi: 10.3389/fgene.2018.00532 (PMC6282042; doi:10.3389/fgene.2018.00532)
Supplement: TABLE S3 — The ssGBLUP for the latent variables carcass quality, uncorrected meat quality and meat quality in longissimus dorsi muscle in an Angus-Brahman multibreed population. Position1 and position2 relates the chromosomic location of the 20 adjacent SNP-window region able to explain more than 0.1% of the genetic variability present in the latent variables carcass quality or meat quality. ∗The chromosome regions location is shown using the Bos_taurus_UMD_3.1.1 assembly. [file Table_3.XLSX]

## Sheet: supplTable3
SNP-window name	BTA	Position1*	Position2*	Variance explained in the SNP-window			Type of effect
				Carcass quality	Uncorrecetd meat quality	Meat quality
1w1	1	93955963	94253203		0.10197	0.10769	effect on meat quality
1w2	1	117533695	117535774	0.29593	0.47563	0.39903	effect on carcass quality and effect on meat quality
2w1	2	493097	649098			0.10379	effect on meat quality
2w2	2	10616077	10618553		0.10568	0.14051	effect on meat quality
2w3	2	10794992	10980876			0.11152	effect on meat quality
2w4	2	89549796	89571030	0.18821	0.15396	0.11148	effect on carcass quality and effect on meat quality
2w5	2	105798022	105964847	0.10523			effect on carcass quality
2w6	2	107904305	107921363	0.13767			effect on carcass quality
2w7	2	125435695	125527911	0.13229			effect on carcass quality
3w1	3	47197514	47379131			0.10083	effect on meat quality
3w2	3	99617659	99853456			0.10132	effect on meat quality
3w3	3	100043988	100113498			0.12192	effect on meat quality
3w4	3	102116186	102283739		0.13027	0.13787	effect on meat quality
4w1	4	47011259	47362588	0.10149	0.1085		effect on meat quality through carcass quality
4w2	4	47949379	48118093	0.13401			effect on carcass quality
4w3	4	68833413	69009528	0.12081	0.10882		effect on meat quality through carcass quality
5w1	5	23729364	23924800	0.10284	0.15889	0.15293	effect on carcass quality and effect on meat quality
5w2	5	24284069	24458694			0.13052	effect on meat quality
5w3	5	24581619	24775528		0.13007	0.14196	effect on meat quality
5w4	5	25823248	25915161			0.1187	effect on meat quality
5w5	5	44047551	44110094			0.10026	effect on meat quality
5w6	5	56462859	56524566	0.17127	0.17841	0.14831	effect on carcass quality and effect on meat quality
5w7	5	56735918	56774228	0.15363	0.18172	0.18194	effect on carcass quality and effect on meat quality
5w8	5	67784339	67876942	0.10327	0.123	0.11623	effect on carcass quality and effect on meat quality
6w2	6	71526880	72232893		0.10619	0.11673	effect on meat quality
6w3	6	113677563	113691144		0.1052	0.11139	effect on meat quality
7w1	7	21535640	21610660	0.12378			effect on carcass quality
7w2	7	22444730	22490555	0.10343			effect on carcass quality
7w3	7	53569460	53589119		0.13399	0.18006	effect on meat quality
7w4	7	53593473	53619836		0.26335	0.35656	effect on meat quality
7w5	7	54001375	54023207		0.12747	0.15364	effect on meat quality
8w1	8	17003768	17029166			0.11357	effect on meat quality
8w2	8	25170562	25319280	0.11745			effect on carcass quality
8w3	8	86412654	86801710	0.12188			effect on carcass quality
8w4	8	92119741	92311490	0.15309	0.12659	0.10051	effect on carcass quality and effect on meat quality
8w5	8	95468310	95563701		0.1312	0.13056	effect on meat quality
9w1	9	10844998	10942399	0.22053	0.24913	0.19418	effect on carcass quality and effect on meat quality
9w2	9	10949242	11022138	0.1615	0.41773	0.5471	effect on carcass quality and effect on meat quality
9w3	9	27946591	28107313			0.13106	effect on meat quality
9w4	9	32560860	32615354	0.17444			effect on carcass quality
9w5	9	71833360	71866650			0.12021	effect on meat quality
10w1	10	72765140	73135724	0.12638			effect on carcass quality
10w2	10	76604426	76644157	0.1198	0.11613		effect on meat quality through carcass quality
10w3	10	80214298	80718224		0.12068	0.15121	effect on meat quality
10w4	10	86213070	86339030	0.12581			effect on carcass quality
11w1	11	37623737	37625807		0.11298	0.10455	effect on meat quality
11w2	11	46523735	46572692		0.10795	0.21884	effect on meat quality
12w1	12	30211551	30438313	0.10166	0.12592	0.12871	effect on carcass quality and effect on meat quality
12w2	12	33531671	33621314		0.13266	0.22646	effect on meat quality
12w3	12	33989864	34093722		0.12699	0.12404	effect on meat quality
12w4	12	36965854	39022698		0.11346	0.16518	effect on meat quality
12w5	12	47815303	48101442		0.14517	0.20058	effect on meat quality
12w6	12	55126629	55317625			0.10523	effect on meat quality
12w7	12	64222223	64512565		0.10066	0.10704	effect on meat quality
12w8	12	82159124	82341857	0.1084			effect on carcass quality
12w9	12	89889440	89981057	0.10081			effect on carcass quality
13w1	13	11634460	12109189	0.14441			effect on carcass quality
13w2	13	46093768	46487234	0.10012			effect on carcass quality
13w3	13	71291082	71416480		0.10561	0.16397	effect on meat quality
13w4	13	75518181	75771320		0.1329	0.17589	effect on meat quality
14w1	14	8596225	8784325			0.10261	effect on meat quality
14w2	14	10023667	10117026	0.12661	0.12161	0.11863	effect on carcass quality and effect on meat quality
14w3	14	25218601	25425357		0.1223	0.17314	effect on meat quality
14w4	14	63414578	63534727		0.12587	0.13421	effect on meat quality
14w5	14	64545874	64724118			0.10132	effect on meat quality
15w1	15	23372207	23896688			0.15533	effect on meat quality
15w2	15	28931826	29032738			0.10619	effect on meat quality
15w3	15	51814397	51845197	0.10916			effect on carcass quality
16w1	16	4599370	4721748	0.10313			effect on carcass quality
17w1	17	3853616	3952209			0.11556	effect on meat quality
17w2	17	41695839	41781412	0.10093			effect on carcass quality
17w3	17	72294552	72374918	0.13701			effect on carcass quality
17w4	17	74117325	74158538	0.14182	0.1001		effect on meat quality through carcass quality
18w1	18	11332523	11506086		0.1841	0.19603	effect on meat quality
18w2	18	25714292	25745415			0.12524	effect on meat quality
18w3	18	32285515	32500700	0.10078	0.17084	0.23999	effect on carcass quality and effect on meat quality
18w4	18	52617745	52656555	0.10603			effect on carcass quality
18w5	18	62408568	62465171	0.1066			effect on carcass quality
19w1	19	9368864	9371397			0.139	effect on meat quality
19w2	19	30276537	30327361	0.10201			effect on carcass quality
19w3	19	37452120	37600753	0.11083			effect on carcass quality
19w4	19	39626764	39628076	0.15925	0.17072	0.13438	effect on carcass quality and effect on meat quality
19w5	19	42576295	42581908			0.10123	effect on meat quality
19w6	19	44651406	44778149	0.10414			effect on carcass quality
19w7	19	45103491	45197343	0.10115			effect on carcass quality
19w8	19	45843481	45845874	0.32224	0.24204	0.16225	effect on carcass quality and effect on meat quality
19w9	19	47005443	47108805	0.24727			effect on carcass quality
19w10	19	47735043	47807689	0.14432	0.14562	0.12801	effect on carcass quality and effect on meat quality
19w11	19	56569168	56607168		0.1159	0.14276	effect on meat quality
19w12	19	56638120	56675426	0.12945	0.18063	0.19413	effect on carcass quality and effect on meat quality
19w13	19	56693314	56750524		0.13205	0.16215	effect on meat quality
20w1	20	24234664	24236972		0.16617	0.23695	effect on meat quality
20w2	20	70037015	70179385	0.11768	0.10881		effect on meat quality through carcass quality
21w1	21	25678769	25791738	0.12633			effect on carcass quality
21w2	21	49645891	49655839	0.31735	0.30796	0.22941	effect on carcass quality and effect on meat quality
22w1	22	16585057	16671512			0.14536	effect on meat quality
23w1	23	9755024	9903869			0.11756	effect on meat quality
24w1	24	2966306	3122643	0.10506			effect on carcass quality
26w1	26	42810221	42845675	0.10474			effect on carcass quality
26w2	26	48133916	48320319	0.1749			effect on carcass quality
27w1	27	26082915	26090037	0.10142	0.14586		effect on meat quality through carcass quality
28w1	28	33719848	33772663			0.1051	effect on meat quality
29w1	29	17128763	17401126			0.1269	effect on meat quality
