# Supplementary material for: Structural Equation Modeling and Whole-Genome Scans Uncover Chromosome Regions and Enriched Pathways for Carcass and Meat Quality in Beef
Source: Front Genet. 2018 Nov 13;9:532. doi: 10.3389/fgene.2018.00532 (PMC6282042; doi:10.3389/fgene.2018.00532)
Supplement: TABLE S4 — List of genes inside each associated chromosome region of 20 adjacent SNP-window for the latent variables carcass quality and meat quality identified in longissimus dorsi from an Angus-Brahman multibreed herd. Each selected region is able to explain more than 0.1% of the additive variance present in at least one latent variable. It is shown the gene stable ID, gene name, gene description, and gene location. Additionally, the type of effect associated with each region is presented. [file Table_4.XLSX]

## Sheet: supplTable4
SNP-window name	Gene stable ID	Gene name	Gene description	Gene start (bp)	Gene end (bp)	Type of effect
1w1	ENSBTAG00000046279			93990987	93992443	effect on meat quality
1w2	ENSBTAG00000001728	IGSF10	immunoglobulin superfamily member 10 precursor	117532037	117544618	effect on carcass quality and effect on meat quality
2w1	ENSBTAG00000009831	OCA2	OCA2 melanosomal transmembrane protein	347042	598104	effect on meat quality
2w1	ENSBTAG00000043266	U6	U6 spliceosomal RNA	632720	632828	effect on meat quality
2w1	ENSBTAG00000013916	HERC2	E3 ubiquitin-protein ligase HERC2	646582	878049	effect on meat quality
2w2	ENSBTAG00000003645	FSIP2	fibrous sheath interacting protein 2	10581446	10725564	effect on meat quality
2w3	ENSBTAG00000048130	U1	U1 spliceosomal RNA	10883787	10883950	effect on meat quality
2w4	ENSBTAG00000009725	AOX1	aldehyde oxidase 1	89517811	89589090	effect on carcass quality and effect on meat quality
2w5	No gene					effect on carcass quality
2w6	ENSBTAG00000020610	ANKZF1	ankyrin repeat and zinc finger domain containing 1	107902020	107908498	effect on carcass quality
2w6	ENSBTAG00000020611	GLB1L	galactosidase beta 1 like	107908452	107915086	effect on carcass quality
2w6	ENSBTAG00000020613	STK16	serine/threonine kinase 16	107916906	107920288	effect on carcass quality
2w7	ENSBTAG00000048228			125434927	125438150	effect on carcass quality
2w7	ENSBTAG00000042986	SNORA16	Small nucleolar RNA SNORA16B/SNORA16A family	125436173	125436307	effect on carcass quality
2w7	ENSBTAG00000042871	SNORA44	Small nucleolar RNA SNORA44	125436795	125436925	effect on carcass quality
2w7	ENSBTAG00000043315	SNORA61	Small nucleolar RNA SNORA61	125437145	125437270	effect on carcass quality
2w7	ENSBTAG00000042553	SNORD99	Small nucleolar RNA SNORD99	125437888	125437961	effect on carcass quality
2w7	ENSBTAG00000010393	TRNAU1AP	tRNA selenocysteine 1-associated protein 1	125439385	125462744	effect on carcass quality
2w7	ENSBTAG00000003788	RCC1	regulator of chromosome condensation 1	125468461	125475905	effect on carcass quality
2w7	ENSBTAG00000046050	SNORA73	Small nucleolar RNA SNORA73 family	125499760	125499963	effect on carcass quality
2w7	ENSBTAG00000046681	SNORA73	Small nucleolar RNA SNORA73 family	125500693	125500896	effect on carcass quality
2w7	ENSBTAG00000045668	SNORA73	Small nucleolar RNA SNORA73 family	125501622	125501825	effect on carcass quality
2w7	ENSBTAG00000002727	PHACTR4	phosphatase and actin regulator 4	125507620	125558651	effect on carcass quality
3w1	No gene					effect on meat quality
3w2	ENSBTAG00000005029	TAL1	TAL bHLH transcription factor 1, erythroid differentiation factor	99610187	99618464	effect on meat quality
3w2	ENSBTAG00000002555	PDZK1IP1	PDZK1 interacting protein 1	99641131	99646599	effect on meat quality
3w2	ENSBTAG00000015647	CYP4X1	cytochrome P450 family 4 subfamily X member 1	99666161	99714764	effect on meat quality
3w2	ENSBTAG00000046570			99695133	99696623	effect on meat quality
3w2	ENSBTAG00000028857	5S_rRNA	5S ribosomal RNA	99742715	99742852	effect on meat quality
3w2	ENSBTAG00000037890	CYP4A11		99806666	99820784	effect on meat quality
3w2	ENSBTAG00000000229			99840657	99849477	effect on meat quality
3w3	ENSBTAG00000000097	EFCAB14	EF-hand calcium binding domain 14	100020902	100054984	effect on meat quality
3w3	ENSBTAG00000046812	TEX38	testis expressed 38	100059950	100061720	effect on meat quality
3w3	ENSBTAG00000000094	ATPAF1	ATP synthase mitochondrial F1 complex assembly factor 1	100065497	100090042	effect on meat quality
3w3	ENSBTAG00000048006			100068432	100068834	effect on meat quality
3w3	ENSBTAG00000042358	snoU2_19	Small nucleolar RNA U2-19	100085089	100085168	effect on meat quality
3w3	ENSBTAG00000043349	snoU2-30	Small nucleolar RNA U2-30	100085317	100085388	effect on meat quality
3w4	ENSBTAG00000012355	RNF220	ring finger protein 220	101957666	102232064	effect on meat quality
4w1	ENSBTAG00000002037	ATXN7L1	ataxin 7 like 1	46974646	47228658	effect on meat quality through carcass quality
4w1	ENSBTAG00000000100			47306857	47307501	effect on meat quality through carcass quality
4w1	ENSBTAG00000021365	CDHR3	cadherin related family member 3	47319496	47372208	effect on meat quality through carcass quality
4w2	No gene					effect on carcass quality
4w3	ENSBTAG00000019020	TAX1BP1	Tax1 binding protein 1	68775902	68859811	effect on meat quality through carcass quality
4w3	ENSBTAG00000001036	HIBADH	3-hydroxyisobutyrate dehydrogenase	68926598	69034386	effect on meat quality through carcass quality
4w3	ENSBTAG00000043287	SNORD56	Small nucleolar RNA SNORD56	68943157	68943227	effect on meat quality through carcass quality
5w1	No gene					effect on carcass quality and effect on meat quality
5w2	ENSBTAG00000004484	CEP83	centrosomal protein 83	24226912	24374720	effect on meat quality
5w3	No gene					effect on meat quality
5w4	ENSBTAG00000015604	ZNF385A	zinc finger protein 385A	25807926	25823618	effect on meat quality
5w4	ENSBTAG00000015592	GPR84	G protein-coupled receptor 84	25825586	25827510	effect on meat quality
5w4	ENSBTAG00000005384	COPZ1	coatomer protein complex subunit zeta 1	25838391	25857694	effect on meat quality
5w4	ENSBTAG00000029852	bta-mir-148b	bta-mir-148b	25849764	25849853	effect on meat quality
5w5	ENSBTAG00000002931	BEST3	bestrophin 3	43995905	44048333	effect on meat quality
5w5	ENSBTAG00000019157	LRRC10	Leucine-rich repeat-containing protein 10	44094624	44097706	effect on meat quality
5w5	ENSBTAG00000019156	CCT2	chaperonin containing TCP1 subunit 2	44100435	44116239	effect on meat quality
5w6	ENSBTAG00000018361	R3HDM2	R3H domain-containing protein 2	56477490	56522167	effect on carcass quality and effect on meat quality
5w7	ENSBTAG00000014655	MYO1A	myosin IA	56712795	56738762	effect on carcass quality and effect on meat quality
5w7	ENSBTAG00000021807	TAC3	tachykinin 3	56744605	56748242	effect on carcass quality and effect on meat quality
5w7	ENSBTAG00000038498	ZBTB39	zinc finger and BTB domain containing 39	56764459	56766582	effect on carcass quality and effect on meat quality
5w7	ENSBTAG00000039157	GPR182	G protein-coupled receptor 182	56773336	56775425	effect on carcass quality and effect on meat quality
5w8	ENSBTAG00000006010	STAB2	stabilin 2	67612447	67784730	effect on carcass quality and effect on meat quality
5w8	ENSBTAG00000006013	NT5DC3	5'-nucleotidase domain containing 3	67791379	67850986	effect on carcass quality and effect on meat quality
5w8	ENSBTAG00000027899			67852917	67930472	effect on carcass quality and effect on meat quality
6w2	ENSBTAG00000043219	U6	U6 spliceosomal RNA	71526868	71526974	effect on meat quality
6w2	ENSBTAG00000042948	U6	U6 spliceosomal RNA	71604758	71604864	effect on meat quality
6w2	ENSBTAG00000002699	KIT	KIT proto-oncogene receptor tyrosine kinase	71796318	71917431	effect on meat quality
6w2	ENSBTAG00000045439	U6	U6 spliceosomal RNA	72184950	72185041	effect on meat quality
6w2	ENSBTAG00000043210	U6	U6 spliceosomal RNA	72222720	72222826	effect on meat quality
6w2	ENSBTAG00000000782	KDR	kinase insert domain receptor	72232849	72277699	effect on meat quality
6w3	ENSBTAG00000004316	BOD1L1	biorientation of chromosomes in cell division 1 like 1	113647965	113701414	effect on meat quality
7w1	ENSBTAG00000010373	CACTIN	cactin, spliceosome C complex subunit	21539960	21551276	effect on carcass quality
7w1	ENSBTAG00000014944	TBXA2R	thromboxane A2 receptor	21561179	21569885	effect on carcass quality
7w1	ENSBTAG00000008789			21575113	21577011	effect on carcass quality
7w1	ENSBTAG00000047668			21583269	21585597	effect on carcass quality
7w1	ENSBTAG00000014979	MFSD12	major facilitator superfamily domain containing 12	21594502	21604031	effect on carcass quality
7w1	ENSBTAG00000014982	C19orf71	chromosome 19 open reading frame 71	21606602	21610676	effect on carcass quality
7w2	ENSBTAG00000013624	LMNB2	lamin B2	22428167	22445813	effect on carcass quality
7w2	ENSBTAG00000013623	TIMM13	mitochondrial import inner membrane translocase subunit Tim13	22448900	22450073	effect on carcass quality
7w2	ENSBTAG00000000718	TMPRSS9	transmembrane protease, serine 9	22458603	22488765	effect on carcass quality
7w3	ENSBTAG00000046190	PCDHA3	protocadherin alpha 3	53585216	53588056	effect on meat quality
7w4	ENSBTAG00000045539	PCDHA5	protocadherin alpha 5	53603719	53606070	effect on meat quality
7w4	ENSBTAG00000015439			53613734	53616916	effect on meat quality
7w4	ENSBTAG00000046717			53618849	53621218	effect on meat quality
7w5	ENSBTAG00000007350			54001450	54004030	effect on meat quality
7w5	ENSBTAG00000007349	PCDHB14	protocadherin beta 14	54012329	54014719	effect on meat quality
7w5	ENSBTAG00000030474	PCDHB11		54021985	54024905	effect on meat quality
8w1	ENSBTAG00000020151			17003817	17038592	effect on meat quality
8w2	ENSBTAG00000019843	HAUS6	HAUS augmin like complex subunit 6	25150280	25191188	effect on carcass quality
8w2	ENSBTAG00000044260	SCARNA8	Small Cajal body specific RNA 8	25184208	25184341	effect on carcass quality
8w2	ENSBTAG00000033543	RRAGA	Ras-related GTP-binding protein A	25197704	25199286	effect on carcass quality
8w2	ENSBTAG00000001322	SAXO1	stabilizer of axonemal microtubules 1	25210484	25319682	effect on carcass quality
8w3	ENSBTAG00000012922	PHF2	PHD finger protein 2	86380913	86424891	effect on carcass quality
8w3	ENSBTAG00000015218			86491137	86491828	effect on carcass quality
8w3	ENSBTAG00000009073			86579144	86579452	effect on carcass quality
8w3	ENSBTAG00000004468	BARX1	BARX homeobox 1	86686388	86689386	effect on carcass quality
8w4	No gene					effect on carcass quality and effect on meat quality
8w5	ENSBTAG00000047350			95550069	95552238	effect on meat quality
9w1	ENSBTAG00000048046			10869562	10869854	effect on carcass quality and effect on meat quality
9w2	No gene					effect on carcass quality and effect on meat quality
9w3	ENSBTAG00000003656			27991134	27991829	effect on meat quality
9w3	ENSBTAG00000044981	bta-mir-2478	bta-mir-2478	28046280	28046356	effect on meat quality
9w3	ENSBTAG00000038849			28071827	28219689	effect on meat quality
9w4	ENSBTAG00000002059	MCM9	minichromosome maintenance 9 homologous recombination repair factor	32521071	32615179	effect on carcass quality
9w4	ENSBTAG00000002058	ASF1A	Histone chaperone ASF1A	32549921	32562773	effect on carcass quality
9w5	ENSBTAG00000015094	VNN1	vanin 1	71833315	71851906	effect on meat quality
9w5	ENSBTAG00000042998	U6	U6 spliceosomal RNA	71844589	71844686	effect on meat quality
10w1	ENSBTAG00000018127	PPM1A	Protein phosphatase 1A	72757582	72768778	effect on carcass quality
10w1	ENSBTAG00000014657	C14orf39	chromosome 14 open reading frame 39	72878884	72926592	effect on carcass quality
10w1	ENSBTAG00000013035	SIX6	SIX homeobox 6	72953088	72955661	effect on carcass quality
10w1	ENSBTAG00000012139	SIX1	SIX homeobox 1	73068706	73072802	effect on carcass quality
10w1	ENSBTAG00000046309			73129829	73133979	effect on carcass quality
10w2	ENSBTAG00000025450	SYNE2	spectrin repeat containing nuclear envelope protein 2	76362023	76699213	effect on meat quality through carcass quality
10w3	ENSBTAG00000014334	ZFYVE26	zinc finger FYVE-type containing 26	80180315	80245861	effect on meat quality
10w3	ENSBTAG00000018971	RAD51B	RAD51 paralog B	80248849	80631540	effect on meat quality
10w3	ENSBTAG00000045041	7SK	7SK RNA	80471342	80471641	effect on meat quality
10w4	ENSBTAG00000021957	LTBP2	latent transforming growth factor beta binding protein 2	86186700	86294121	effect on carcass quality
11w1	ENSBTAG00000011104	RTN4	reticulon 4	37575270	37649696	effect on meat quality
11w2	ENSBTAG00000002085	IL36G	interleukin 36 gamma	46543294	46550484	effect on meat quality
11w2	ENSBTAG00000002087	IL36A	interleukin 36 alpha	46569595	46573057	effect on meat quality
12w1	ENSBTAG00000001178	USPL1	ubiquitin specific peptidase like 1	30210164	30231502	effect on carcass quality and effect on meat quality
12w1	ENSBTAG00000018103	HMGB1	High mobility group protein B1	30352990	30357922	effect on carcass quality and effect on meat quality
12w2	ENSBTAG00000025428			33460001	33548388	effect on meat quality
12w2	ENSBTAG00000018214	SHISA2	shisa family member 2	33578134	33583714	effect on meat quality
12w2	ENSBTAG00000044965	5S_rRNA	5S ribosomal RNA	33587193	33587281	effect on meat quality
12w3	ENSBTAG00000019529	ATP8A2	ATPase phospholipid transporting 8A2	33754809	34054513	effect on meat quality
12w4	ENSBTAG00000014274			37793172	37794787	effect on meat quality
12w5	ENSBTAG00000019889	DIS3	DIS3 homolog, exosome endoribonuclease and 3'-5' exoribonuclease	47812801	47837465	effect on meat quality
12w5	ENSBTAG00000019895	PIBF1	progesterone immunomodulatory binding factor 1	47837819	48053497	effect on meat quality
12w6	No gene					effect on meat quality
12w7	No gene					effect on meat quality
12w8	No gene					effect on carcass quality
12w9	No gene					effect on carcass quality
13w1	ENSBTAG00000040490	CCDC3	coiled-coil domain containing 3	11543628	11636251	effect on carcass quality
13w1	ENSBTAG00000008650	CAMK1D	calcium/calmodulin dependent protein kinase ID	11729423	11787953	effect on carcass quality
13w1	ENSBTAG00000045070	U6atac	U6atac minor spliceosomal RNA	12039484	12039612	effect on carcass quality
13w2	ENSBTAG00000014194	ADARB2	adenosine deaminase, RNA specific B2 (inactive)	46383731	46630127	effect on carcass quality
13w3	ENSBTAG00000046673			71326365	71326745	effect on meat quality
13w3	ENSBTAG00000000309	PTPRT	protein tyrosine phosphatase, receptor type T	71397829	71678072	effect on meat quality
13w4	ENSBTAG00000014186	NCOA5	nuclear receptor coactivator 5	75518488	75534491	effect on meat quality
13w4	ENSBTAG00000020736	CD40	CD40 molecule	75563518	75574215	effect on meat quality
13w4	ENSBTAG00000043459	SNORD35	Small nucleolar RNA SNORD35	75595371	75595457	effect on meat quality
13w4	ENSBTAG00000005672	CDH22	cadherin 22	75618508	75701655	effect on meat quality
14w1	No gene					effect on meat quality
14w2	ENSBTAG00000020667	KCNQ3	potassium voltage-gated channel subfamily Q member 3	9793486	10085181	effect on carcass quality and effect on meat quality
14w2	ENSBTAG00000034196	HHLA1	HERV-H LTR-associating 1	10106503	10130802	effect on carcass quality and effect on meat quality
14w3	ENSBTAG00000004924	PENK	proenkephalin	25218586	25222991	effect on meat quality
14w4	ENSBTAG00000042499	SNORA61	Small nucleolar RNA SNORA61	63439286	63439411	effect on meat quality
14w4	ENSBTAG00000026242	BAALC	BAALC, MAP3K1 and KLF4 binding	63446266	63534092	effect on meat quality
14w5	No gene					effect on meat quality
15w1	No gene					effect on meat quality
15w2	ENSBTAG00000014354	FXYD6	FXYD domain-containing ion transport regulator 6	28926760	28963808	effect on meat quality
15w2	ENSBTAG00000047932			28939749	28940117	effect on meat quality
15w2	ENSBTAG00000008342	TMPRSS13	transmembrane protease, serine 13	29000630	29022098	effect on meat quality
15w3	ENSBTAG00000013111	RRM1	ribonucleotide reductase catalytic subunit M1	51801715	51843018	effect on carcass quality
15w3	ENSBTAG00000013109	STIM1	stromal interaction molecule 1	51845122	52049569	effect on carcass quality
16w1	ENSBTAG00000019796	FCMR	Fc fragment of IgM receptor	4586507	4606760	effect on carcass quality
16w1	ENSBTAG00000007851	IL24	interleukin 24	4608639	4612613	effect on carcass quality
16w1	ENSBTAG00000046946			4635438	4635507	effect on carcass quality
16w1	ENSBTAG00000018143	SARG	Specifically androgen-regulated gene protein	4686518	4697039	effect on carcass quality
16w1	ENSBTAG00000020273	YOD1	YOD1 deubiquitinase	4721589	4723835	effect on carcass quality
17w1	ENSBTAG00000019426	RNF175	ring finger protein 175	3880448	3946699	effect on meat quality
17w1	ENSBTAG00000008008	TLR2	toll like receptor 2	3949710	3963032	effect on meat quality
17w2	ENSBTAG00000019229	TMEM144	transmembrane protein 144	41671504	41719161	effect on carcass quality
17w2	ENSBTAG00000017069	FAM198B		41769527	41784176	effect on carcass quality
17w3	ENSBTAG00000008991	EIF4ENIF1	eukaryotic translation initiation factor 4E nuclear import factor 1	72293386	72332007	effect on carcass quality
17w3	ENSBTAG00000008996	SFI1	SFI1 centrin binding protein	72339949	72425933	effect on carcass quality
17w4	ENSBTAG00000013036	YDJC	YdjC chitooligosaccharide deacetylase homolog	74115869	74117434	effect on meat quality through carcass quality
17w4	ENSBTAG00000013038	UBE2L3	ubiquitin-conjugating enzyme E2 L3	74120669	74134769	effect on meat quality through carcass quality
17w4	ENSBTAG00000047538			74154046	74158785	effect on meat quality through carcass quality
18w1	No gene					effect on meat quality
18w2	ENSBTAG00000038141			25685298	25722181	effect on meat quality
18w2	ENSBTAG00000046323			25717808	25721329	effect on meat quality
18w2	ENSBTAG00000006221	ADGRG3	adhesion G protein-coupled receptor G3	25733029	25753920	effect on meat quality
18w3	No gene					effect on carcass quality and effect on meat quality
18w4	ENSBTAG00000006805	ZNF180	zinc finger protein 180	52638277	52663928	effect on carcass quality
18w5	ENSBTAG00000006121	SBK2	SH3 domain binding kinase family member 2	62435402	62438857	effect on carcass quality
18w5	ENSBTAG00000030885	SSC5D	scavenger receptor cysteine rich family member with 5 domains	62447620	62471100	effect on carcass quality
18w5	ENSBTAG00000043361	U6	U6 spliceosomal RNA	62451476	62451579	effect on carcass quality
19w1	No gene					effect on meat quality
19w2	ENSBTAG00000021780	SCO1	SCO1, cytochrome c oxidase assembly protein	30276156	30296404	effect on carcass quality
19w2	ENSBTAG00000046919	ADPRM	ADP-ribose/CDP-alcohol diphosphatase, manganese dependent	30296519	30303510	effect on carcass quality
19w2	ENSBTAG00000003958	TMEM220	transmembrane protein 220	30304818	30322098	effect on carcass quality
19w3	ENSBTAG00000018699	KAT7	lysine acetyltransferase 7	37444870	37479632	effect on carcass quality
19w3	ENSBTAG00000006886	FAM117A	family with sequence similarity 117 member A	37502276	37544657	effect on carcass quality
19w3	ENSBTAG00000006881	SLC35B1	solute carrier family 35 member B1	37546937	37553763	effect on carcass quality
19w3	ENSBTAG00000043165	SNORA70	Small nucleolar RNA SNORA70	37550144	37550278	effect on carcass quality
19w3	ENSBTAG00000005824	SPOP	speckle type BTB/POZ protein	37570928	37653473	effect on carcass quality
19w4	ENSBTAG00000001804	GPR179	G protein-coupled receptor 179	39626283	39641576	effect on carcass quality and effect on meat quality
19w5	No gene					effect on meat quality
19w6	ENSBTAG00000005067	UBTF	upstream binding transcription factor, RNA polymerase I	44648952	44660383	effect on carcass quality
19w6	ENSBTAG00000001610	BKB3	solute carrier family 4 member 1 (Diego blood group)	44692189	44708381	effect on carcass quality
19w6	ENSBTAG00000001615	RUNDC3A	RUN domain containing 3A	44742151	44751739	effect on carcass quality
19w6	ENSBTAG00000019463	SLC25A39	solute carrier family 25 member 39	44752354	44756897	effect on carcass quality
19w6	ENSBTAG00000018823	GRN	granulin precursor	44775157	44782140	effect on carcass quality
19w7	ENSBTAG00000005696	DBF4B	DBF4 zinc finger B	45074947	45103998	effect on carcass quality
19w7	ENSBTAG00000001735	ADAM11	ADAM metallopeptidase domain 11	45113921	45131794	effect on carcass quality
19w7	ENSBTAG00000004036	GJC1	gap junction protein gamma 1	45154679	45186611	effect on carcass quality
19w7	ENSBTAG00000016736	HIGD1B	HIG1 hypoxia inducible domain family member 1B	45194104	45196727	effect on carcass quality
19w7	ENSBTAG00000013526	EFTUD2	elongation factor Tu GTP binding domain containing 2	45197098	45233617	effect on carcass quality
19w8	ENSBTAG00000027274			45796924	45846685	effect on carcass quality and effect on meat quality
19w9	ENSBTAG00000009987	ITGB3		46968837	47027388	effect on carcass quality
19w9	ENSBTAG00000001621			47043850	47097593	effect on carcass quality
19w10	ENSBTAG00000015739	MRC2	mannose receptor C type 2	47721711	47747246	effect on carcass quality and effect on meat quality
19w10	ENSBTAG00000004637	2018-03-10	membrane associated ring-CH-type finger 10	47759500	47850224	effect on carcass quality and effect on meat quality
19w11	ENSBTAG00000011715	RECQL5	RecQ like helicase 5	56550486	56580017	effect on meat quality
19w11	ENSBTAG00000010758	SMIM5	small integral membrane protein 5	56566599	56573547	effect on meat quality
19w11	ENSBTAG00000011713			56580039	56586212	effect on meat quality
19w11	ENSBTAG00000020067	LLGL2	LLGL2, scribble cell polarity complex component	56619444	56644116	effect on meat quality
19w11	ENSBTAG00000000824	TSEN54	tRNA splicing endonuclease subunit 54	56657194	56663680	effect on meat quality
19w12	ENSBTAG00000007220	CASKIN2	CASK interacting protein 2	56666537	56679122	effect on carcass quality and effect on meat quality
19w13	ENSBTAG00000007217	TMEM94	transmembrane protein 94	56679702	56697953	effect on meat quality
19w13	ENSBTAG00000043339	U6	U6 spliceosomal RNA	56736295	56736397	effect on meat quality
20w1	ENSBTAG00000003200			24233178	24292919	effect on meat quality
20w2	No gene					effect on meat quality through carcass quality
21w1	ENSBTAG00000010992	CTSH	cathepsin H	25675908	25696632	effect on carcass quality
21w1	ENSBTAG00000019940	RASGRF1	Ras protein specific guanine nucleotide releasing factor 1	25714965	25816371	effect on carcass quality
21w2	ENSBTAG00000045986			49637067	49648037	effect on carcass quality and effect on meat quality
22w1	ENSBTAG00000016726	KIF15	kinesin family member 15	16553708	16610397	effect on meat quality
22w1	ENSBTAG00000047611			16612731	16613704	effect on meat quality
23w1	ENSBTAG00000016838	SRPK1	SRSF protein kinase 1	9753030	9789545	effect on meat quality
23w1	ENSBTAG00000046180			9781881	9782892	effect on meat quality
23w1	ENSBTAG00000017251	SLC26A8	solute carrier family 26 member 8	9853166	9942504	effect on meat quality
23w1	ENSBTAG00000043084	U6	U6 spliceosomal RNA	9872550	9872656	effect on meat quality
24w1	No gene					effect on carcass quality
26w1	ENSBTAG00000022715			42782329	42813472	effect on carcass quality
26w1	ENSBTAG00000038684			42824587	42832080	effect on carcass quality
26w1	ENSBTAG00000008029	spadh2		42838876	42845746	effect on carcass quality
26w2	No gene					effect on carcass quality
27w1	ENSBTAG00000017083	TEX15	testis expressed 15, meiosis and synapsis associated	26078605	26094196	effect on meat quality through carcass quality
28w1	ENSBTAG00000013187	DLG5	discs large MAGUK scaffold protein 5	33719674	33842951	effect on meat quality
29w1	ENSBTAG00000007439	TENM4	teneurin transmembrane protein 4	17048263	17489455	effect on meat quality
29w1	ENSBTAG00000044272			17373082	17373155	effect on meat quality
