# Supplementary material for: Structural Equation Modeling and Whole-Genome Scans Uncover Chromosome Regions and Enriched Pathways for Carcass and Meat Quality in Beef
Source: Front Genet. 2018 Nov 13;9:532. doi: 10.3389/fgene.2018.00532 (PMC6282042; doi:10.3389/fgene.2018.00532)
Supplement: TABLE S5 — Gene clusters identified inside chromosome regions associated with the latent variables carcass quality and meat quality found in longissimus dorsi from an Angus-Brahman multibreed herd. These clusters were determined using regions able to explain more than 0.05% of the additive variance present in at least one latent variable. The analysis was performed individually by type of effect. [file Table_5.XLSX]

## Sheet: supplTable5
Type of effect	Enrichment Score:	Category	Term	Count	PValue	Pop Hits	Benjamini	Genes
Carcass quality	1.63653	UP_SEQ_FEATURE	glycosylation site:N-linked (GlcNAc...)	17	9.17831e-05	988	0.0140358	ENSBTAG00000013098, ENSBTAG00000002772, ENSBTAG00000016284, ENSBTAG00000005471, ENSBTAG00000010992, ENSBTAG00000007843, ENSBTAG00000004403, ENSBTAG00000009654, ENSBTAG00000007823, ENSBTAG00000007424, ENSBTAG00000003700, ENSBTAG00000017077, ENSBTAG00000013109, ENSBTAG00000014585, ENSBTAG00000011300, ENSBTAG00000002101, ENSBTAG00000016163
		UP_SEQ_FEATURE	topological domain:Cytoplasmic	12	0.0042339	760	0.278702	ENSBTAG00000013098, ENSBTAG00000003700, ENSBTAG00000010667, ENSBTAG00000002772, ENSBTAG00000013109, ENSBTAG00000005471, ENSBTAG00000011300, ENSBTAG00000014585, ENSBTAG00000020810, ENSBTAG00000004403, ENSBTAG00000002101, ENSBTAG00000009654
		UP_KEYWORDS	Glycoprotein	17	0.0108972	1157	0.764566	ENSBTAG00000013098, ENSBTAG00000002772, ENSBTAG00000016284, ENSBTAG00000005471, ENSBTAG00000010992, ENSBTAG00000007843, ENSBTAG00000004403, ENSBTAG00000009654, ENSBTAG00000007823, ENSBTAG00000007424, ENSBTAG00000003700, ENSBTAG00000017077, ENSBTAG00000013109, ENSBTAG00000014585, ENSBTAG00000011300, ENSBTAG00000002101, ENSBTAG00000016163
		UP_SEQ_FEATURE	topological domain:Extracellular	8	0.0409465	540	0.883069	ENSBTAG00000003700, ENSBTAG00000010667, ENSBTAG00000013109, ENSBTAG00000005471, ENSBTAG00000011300, ENSBTAG00000014585, ENSBTAG00000004403, ENSBTAG00000009654
